# Supplementary material for: 5′-Isoforms of miR-1246 Have Distinct Targets and Stronger Functional Impact Compared with Canonical miR-1246 in Colorectal Cancer Cells In Vitro
Source: Int J Mol Sci. 2024 Feb 28;25(5):2808. doi: 10.3390/ijms25052808 (PMC10931981; doi:10.3390/ijms25052808)
Supplement: Supplementary file 1 [file ijms-25-02808-s001.zip]

Archive with 1 entries (1 files):
- ijms-2832391-supplementary.pdf
